# Supplementary material for: Weiss or Wit: Chemical Profiling of Wheat Beers via NMR-Based Metabolomics
Source: Foods. 2025 May 3;14(9):1621. doi: 10.3390/foods14091621 (PMC12072173; doi:10.3390/foods14091621)
Supplement: Supplementary file 1 [file foods-14-01621-s001.zip]

Archive with 1 entries (1 files):
- foods-3583784-supplementary.pdf
